# Supplementary material for: Early-life stress and dietary fatty acids impact the brain lipid/oxylipin profile into adulthood, basally and in response to LPS
Source: Front Immunol. 2022 Sep 5;13:967437. doi: 10.3389/fimmu.2022.967437 (PMC9484596; doi:10.3389/fimmu.2022.967437)
Supplement: Supplementary Table 1 — Descriptive statistics of plasma cytokines for the eight experimental groups. SEM: standard error of the mean, N: sample size. [file Table_1.xlsx]

## Sheet: Sheet1
	Supplementary table S1. Descriptive statistics of plasma cytokines for the eight experimental groups. SEM = standard error of the mean, N = sample size
	Experimental group	TNF𝛼			INF𝛾			IL1β			IL10			IL4			IL6			CXCL1			CCL2			M-CSF			GM-CSF			VEGF
		Mean	SEM	N	Mean	SEM	N	Mean	SEM	N	Mean	SEM	N	Mean	SEM	N	Mean	SEM	N	Mean	SEM	N	Mean	SEM	N	Mean	SEM	N	Mean	SEM	N	Mean	SEM	N
	CTL-HRD-SAL	6.568	1.22389	9	7.2474	1.64152	10	13.7041	3.40172	10	11.8862	2.29877	11	0.8878	0.158138	10	40.1836	10.1005	11	114.27	18.3043	11	36.6467	7.30614	11	15.6565	2.71043	8	13.9474	2.76159	8	3.31311	0.31545	9
	ELS-HRD-SAL	6.0408	1.22479	10	3.35062	1.01881	8	12.9034	4.67533	7	13.0625	2.96122	11	1.07725	0.281298	8	56.8198	10.9616	11	212.616	29.5486	12	27.4244	5.38316	11	24.45	6.253	9	31.819	13.6322	7	3.71055	0.548053	11
	CTL-LRD-SAL	5.3855	1.04915	12	4.97175	0.773054	8	8.21317	1.89251	6	9.34811	1.32285	9	1.1372	0.403694	10	49.4699	14.7793	10	200.165	45.2043	12	26.4814	3.15672	11	20.9091	2.13406	10	18.9819	4.54288	9	2.91618	0.203913	11
	ELS-LRD-SAL	8.2508	1.00746	10	3.6575	1.30732	8	12.1414	3.92359	7	8.02218	1.39876	11	0.69413	0.154699	8	54.4316	10.2281	11	205.217	42.5939	11	34.5546	4.13134	11	12.629	3.2832	9	16.476	5.32235	8	4.6023	1.25036	10
	CTL-HRD-LPS	138.046	18.2772	7	110.927	27.9345	6	89.9472	26.1428	6	2231.04	5187.72	6	2.13	0.621112	6	49061.2	6339.69	7	27437	3968.24	7	4801.77	960.724	6	1975.23	420.701	7	73.2533	25.0654	7	47.692	8.90066	7
	ELS-HRD-LPS	232.397	61.392	7	928.973	343.97	7	84.9411	8.31792	7	3237.26	568.411	7	1.32043	0.387028	7	64452.6	5868.29	7	43848	4951.21	7	7606.68	1635.27	5	1820.25	464.972	7	39.1856	7.1309	7	56.1433	14.9652	7
	CTL-LRD-LPS	210.253	39.1873	9	657.304	267.511	9	72.4696	20.6023	9	2225.28	392.342	8	0.90343	0.242394	7	58817.9	7692.39	9	36872	4310.1	9	6955.94	908.696	8	2287.86	627.314	9	58.0906	15.1704	9	48.5892	11.1634	9
	ELS-LRD-LPS	175.099	23.1297	8	623.137	238.665	8	78.9706	17.9741	8	2648.51	454.12	8	1.3715	0.339609	8	69821.7	1870.83	6	40284	5283.32	8	9101.61	1900.67	6	1962.81	642.139	7	41.991	4.86209	7	75.8546	17.4449	8
	Three-way ANOVA	F1,64	p-value	Significant	F1,56	p-value	Significant	F1,52	p-value	Significant	F1,63	p-value	Significant	F1,56	p-value	Significant	F1,64	p-value	Significant	F1,69	p-value	Significant	F1,61	p-value	Significant	F1,58	p-value	Significant	F1,54	p-value	Significant	F1,64	p-value	Significant
	Condition	0.844	0.362		2.495	0.12		0.014	0.908		3.263	0.076		0.39	0.535		6.361	0.014	*	6.855	0.011	*	6.201	0.016	*	0.217	0.643		1.092	0.301		2.568	0.114
	Diet	0.057	0.813		0.234	0.63		0.559	0.458		0.579	0.45		1.888	0.175		2.087	0.153		0.611	0.437		3.365	0.071		0.19	0.665		0.463	0.499		0.8	0.374
	Treatment	118.65	< 0.0001	*	21.787	< 0,0001	*	49.429	< 0,0001	*	169.431	< 0,0001	*	4.099	0.048	*	533.59	< 0,0001	*	376.667	< 0,0001	*	203.317	< 0,0001	*	60.089	< 0,0001	*	15.542	< 0,0001	*	82.093	< 0,0001	*
	Condition*Diet	3.545	0.064		2.97	0.09		0.167	0.685		0.548	0.462		0.458	0.501		0.176	0.676		2.959	0.09		0.104	0.748		0.033	0.856		0.005	0.943		0.726	0.397
	Condition*Treatment	0.721	0.399		2.562	0.115		0.002	0.967		3.264	0.076		0.009	0.927		6.34	0.014	*	6.713	0.012	*	6.207	0.015	*	0.218	0.642		3.872	0.054		2.033	0.159
	Diet*Treatment	0.043	0.836		0.242	0.625		0.187	0.667		0.55	0.461		1.196	0.279		2.083	0.154		0.579	0.449		3.376	0.071		0.201	0.655		0.004	0.951		0.727	0.397
	Condition*Diet*Treatment	3.937	0.052		3.006	0.088		0.029	0.865		0.538	0.466		4.019	0.05	*	0.175	0.678		2.875	0.094		0.116	0.735		0.022	0.882		1.326	0.255		0.552	0.46
