# Supplementary material for: Early-life stress and dietary fatty acids impact the brain lipid/oxylipin profile into adulthood, basally and in response to LPS
Source: Front Immunol. 2022 Sep 5;13:967437. doi: 10.3389/fimmu.2022.967437 (PMC9484596; doi:10.3389/fimmu.2022.967437)
Supplement: Supplementary Table 3 — Raw values for broad lipidomic dataset per experimental group. [file Table_3.xlsx]

## Sheet: Sheet1
Supplementary table S3. Mean and standard deviation for lipid species in which significant effect was detected. SD = standard deviation
Sample	mean/SD	CE(16:0)	CE(22:5)	CER(16:0)	CER(18:0)	DAG(16:0/18:1)	DAG(16:0/18:2)	DAG(16:0/20:5)	DAG(16:1/18:1)	DAG(16:1/20:4)	DAG(18:0/18:1)	DAG(18:0/18:2)	DAG(18:1/18:1)	FFA(18:1)	HCER(20:0)	HCER(22:0)	HCER(24:1)	LPC(18:1)	PC(16:0/18:2)	PC(18:0/18:2)	TAG42:0-FA16:0	TAG46:1-FA14:1	TAG48:0-FA14:0	TAG48:0-FA16:0	TAG48:1-FA14:0	TAG48:1-FA16:0	TAG48:1-FA18:1	TAG48:2-FA16:0	TAG49:1-FA17:0	TAG49:3-FA16:1	TAG50:0-FA16:0	TAG50:0-FA18:0	TAG50:1-FA16:0	TAG50:1-FA18:1	TAG50:2-FA18:0	TAG50:2-FA18:1	TAG51:0-FA16:0	TAG51:0-FA18:0	TAG51:3-FA18:2	TAG52:0-FA16:0	TAG52:0-FA18:0	TAG52:1-FA16:1	TAG52:1-FA18:0	TAG52:1-FA18:1	TAG52:1-FA20:1	TAG52:3-FA20:3	TAG52:5-FA20:5	TAG53:1-FA16:0	TAG54:3-FA20:3
CTL-HRD-SAL	mean	0.000932077	4.9466e-05	0.000224358	0.00950988	0.00642257	0.000262551	1.7871e-05	0.000243277	3.87617e-05	0.0023886	0.000224077	0.00153242	0.0145997	0.00140015	0.00596155	0.0482809	0.00714611	0.00593414	0.0020171	4.16915e-05	2.97873e-05	5.8106e-05	0.00122703	0.000200703	0.000638497	0.000198206	0.00019679	5.94401e-05	5.96318e-05	0.000914818	0.000496906	0.00288308	0.00151535	2.99614e-05	0.000862585	5.30821e-05	2.17728e-05	2.94445e-05	0.000204807	0.000374329	3.86356e-05	0.00085455	0.000968062	9.53167e-05	5.32593e-05	2.20245e-05	2.85395e-05	3.71707e-05
	SD	0.000298041	2.24107e-05	5.15689e-05	0.000941566	0.0012132	7.91493e-05	2.30974e-05	6.03984e-05	3.05666e-05	0.000670113	0.000104474	0.000457573	0.00452015	0.000266805	0.000700578	0.00474726	0.00103147	0.00219533	0.00162486	3.51069e-05	2.67076e-05	1.68855e-05	0.000137635	6.35537e-05	0.000186977	5.84845e-05	8.65299e-05	5.95228e-05	5.81695e-05	9.23702e-05	4.32307e-05	0.000357221	0.000186564	1.92827e-05	0.000313152	1.80732e-05	1.88049e-05	2.52928e-05	3.25201e-05	3.21519e-05	1.66032e-05	0.000111418	0.00016734	7.58662e-06	7.62209e-06	1.95617e-05	1.60858e-05	7.43129e-06
ELS-HRD-SAL	mean	0.000884018	4.55341e-05	0.000241384	0.0097759	0.00724193	0.000267263	3.99339e-05	0.000235869	3.52955e-05	0.0028203	0.000264778	0.00162528	0.013699	0.00149493	0.00634845	0.0515476	0.0073005	0.00667087	0.00222701	3.72816e-05	1.49402e-05	5.27836e-05	0.00127055	0.000172828	0.000562725	0.000170883	0.000156651	4.81581e-05	5.46494e-05	0.000953444	0.000503062	0.00274216	0.00142687	1.96479e-05	0.000685992	5.65392e-05	2.95e-05	1.47246e-05	0.000216857	0.000390134	1.85757e-05	0.000805094	0.000901344	9.09376e-05	5.53211e-05	1.66386e-05	2.85546e-05	3.65668e-05
	SD	0.000205798	1.93735e-05	5.87335e-05	0.00121686	0.00118557	4.41016e-05	3.89001e-05	3.47558e-05	2.93669e-05	0.000599751	6.90864e-05	0.000297587	0.00480019	0.000330866	0.0011474	0.00644429	0.00099318	0.00266725	0.00160388	2.97935e-05	2.04733e-05	1.56407e-05	0.000122933	3.30596e-05	0.000139062	3.76214e-05	4.96964e-05	3.5047e-05	3.60063e-05	6.24824e-05	3.60421e-05	0.000238144	9.03316e-05	1.65726e-05	0.000144446	1.58153e-05	1.67388e-05	2.3807e-05	3.0162e-05	4.38862e-05	2.10454e-05	5.63436e-05	6.02871e-05	9.1317e-06	1.02918e-05	2.09983e-05	1.27822e-05	1.38558e-05
CTL-LRD-SAL	mean	0.000687072	3.64743e-05	0.000178988	0.00825705	0.00511426	0.000161742	1.8381e-05	0.000185729	2.49038e-05	0.00193726	0.00015898	0.00115759	0.0106643	0.00175841	0.00739412	0.0573276	0.00635263	0.00507013	0.000970098	4.34538e-05	2.47852e-06	5.00243e-05	0.0012204	0.000196686	0.000629645	0.000179221	0.000191476	1.36372e-05	1.27434e-05	0.000924022	0.000488649	0.00299298	0.00154402	2.90974e-05	0.000898463	4.43234e-05	1.75383e-05	7.36223e-06	0.000204248	0.00038276	2.66229e-05	0.000832948	0.000977206	9.50459e-05	5.23095e-05	5.28789e-06	1.64043e-05	3.98371e-05
	SD	4.96446e-05	1.43811e-05	2.52553e-05	0.000643821	0.000374556	6.34252e-05	2.29552e-05	2.59059e-05	2.21605e-05	0.000239214	2.80748e-05	0.00014004	0.00198659	0.000432423	0.00165943	0.00913414	0.000625394	0.00280782	0.00112394	1.66694e-05	0	1.00916e-05	0.000201604	7.27938e-05	0.00024473	4.739e-05	9.86924e-05	1.00983e-05	1.31724e-05	0.000142565	4.56505e-05	0.000697846	0.000317316	1.60872e-05	0.000356404	7.85052e-06	9.95738e-06	1.03004e-05	1.73521e-05	3.4695e-05	1.11834e-05	0.00010991	0.000148652	1.01255e-05	6.04126e-06	6.01561e-06	8.93364e-06	4.79092e-06
ELS-LRD-SAL	mean	0.000770783	5.35491e-05	0.000191809	0.00881013	0.00609251	0.000252512	2.30779e-05	0.000234543	5.64001e-05	0.00243615	0.000261642	0.0015646	0.0118476	0.0013811	0.00620272	0.0504886	0.00676249	0.00740429	0.00169283	2.5146e-05	1.76882e-05	4.51837e-05	0.00117597	0.000167823	0.000527816	0.000167693	0.000163804	4.12591e-05	4.13241e-05	0.000896358	0.000479899	0.00260877	0.00137533	2.24801e-05	0.00069597	5.67748e-05	2.77611e-05	2.23943e-05	0.000197731	0.000369272	3.02527e-05	0.000756078	0.000871254	8.7924e-05	4.72369e-05	1.97891e-05	2.18072e-05	3.63689e-05
	SD	0.000120482	1.12216e-05	1.29761e-05	0.00099111	0.000974036	8.55167e-05	2.51259e-05	6.14852e-05	2.36827e-05	0.000595484	7.75336e-05	0.00051538	0.0017196	0.000353865	0.00146486	0.00833607	0.000542096	0.000745234	0.00161706	2.19079e-05	2.57977e-05	1.44046e-05	0.000184188	7.44132e-05	0.00022919	6.82657e-05	0.000102671	5.35501e-05	5.66417e-05	0.000101078	3.93888e-05	0.000420805	0.000198168	1.90781e-05	0.000298429	1.48881e-05	1.01574e-05	2.6158e-05	2.9976e-05	3.01524e-05	1.83078e-05	0.000104166	0.000133416	7.86401e-06	6.76058e-06	1.43459e-05	1.73e-05	3.59432e-06
CTL-HRD-LPS	mean	0.000787816	4.32816e-05	0.0001791	0.00769573	0.00508678	0.000332474	6.42921e-05	0.000232365	7.16623e-05	0.0019351	0.000208262	0.00121043	0.011608	0.00173379	0.00720107	0.0533412	0.00524832	0.00887146	0.00349626	0.000134267	2.49669e-05	8.10094e-05	0.00112917	0.000207401	0.000520624	0.000244459	0.000137951	3.47102e-05	3.09958e-05	0.000870854	0.000491723	0.00258703	0.00143204	2.32284e-05	0.000728908	5.03203e-05	2.71284e-05	2.7968e-05	0.000186557	0.000343679	2.22507e-05	0.000752981	0.000884501	9.89348e-05	6.34405e-05	1.24381e-05	2.63757e-05	3.73846e-05
	SD	0.000356934	1.9177e-05	2.19306e-05	0.00140108	0.00115075	2.08624e-05	4.48813e-05	5.23738e-05	1.70114e-05	0.000495997	5.69313e-05	0.000249682	0.00201109	0.000277832	0.00112295	0.00498487	0.000725029	0.00435279	0.00173439	0.000266318	3.83589e-05	9.73615e-05	0.000242807	0.00017701	0.00022627	0.000232025	7.07497e-05	2.59323e-05	2.45858e-05	0.000176494	0.000173455	0.000564176	0.000362334	2.15504e-05	0.000292313	1.80575e-05	2.76272e-05	1.52617e-05	5.19448e-05	8.66659e-05	1.59931e-05	0.00020399	0.000228295	1.4168e-05	6.81486e-06	1.03288e-05	1.33118e-05	5.35659e-06
ELS-HRD-LPS	mean	0.000647209	4.33989e-05	0.000198902	0.00831749	0.0057824	0.000392301	6.02462e-05	0.000254819	6.53674e-05	0.00212787	0.000222452	0.00135081	0.0135317	0.00158924	0.00674844	0.0508438	0.00575696	0.0110836	0.00273497	4.69946e-05	2.01014e-05	4.61981e-05	0.00119413	0.000164871	0.000506177	0.000164507	0.000140289	3.34129e-05	3.61368e-05	0.000906497	0.000481786	0.00267722	0.0014552	1.76906e-05	0.00073484	4.91875e-05	2.92354e-05	2.55511e-05	0.000193168	0.000340006	3.35552e-05	0.000765908	0.000893329	0.000106041	6.74145e-05	1.78411e-05	2.20805e-05	4.2574e-05
	SD	0.000205517	2.6467e-05	9.20987e-05	0.00247957	0.00196858	0.000126448	4.60835e-05	0.000101582	3.05836e-05	0.000805413	6.36675e-05	0.000454296	0.00612877	0.00026596	0.00129294	0.00955509	0.00119542	0.00119008	0.00182497	1.58059e-05	1.31092e-05	7.27211e-06	0.000289421	4.94318e-05	0.000154755	4.62859e-05	6.77755e-05	1.72007e-05	2.82335e-05	0.000161366	0.00011916	0.000439253	0.000247588	1.87488e-05	0.000242162	1.05285e-05	7.70224e-06	1.52001e-05	3.04382e-05	5.8933e-05	8.44245e-06	7.89487e-05	0.000138086	1.07713e-05	1.17893e-05	1.70948e-05	1.18816e-05	1.53122e-05
CTL-LRD-LPS	mean	0.000609676	3.57678e-05	0.000161821	0.0073809	0.00496709	0.000340577	7.02146e-05	0.000215783	6.09249e-05	0.002012	0.000219216	0.00126161	0.0115171	0.00182147	0.00747346	0.0576195	0.00575146	0.0117521	0.00377795	2.36564e-05	1.49601e-05	3.82366e-05	0.00100274	0.000125833	0.000382135	0.00012056	9.49061e-05	2.40242e-05	3.7121e-05	0.000762443	0.000416494	0.00229006	0.00123918	9.92399e-06	0.000540962	3.77572e-05	1.85571e-05	1.23854e-05	0.000169797	0.000293436	2.87945e-05	0.000671789	0.000778021	9.32859e-05	5.67039e-05	1.35771e-05	1.78627e-05	4.21098e-05
	SD	0.000180749	2.87941e-05	2.6248e-05	0.000690933	0.000728275	0.000112259	3.77107e-05	7.14485e-05	2.46793e-05	0.000371287	7.28232e-05	0.000336625	0.00503101	0.000181729	0.000953644	0.00672453	0.000587417	0.00164334	0.00148528	1.85931e-05	1.78359e-05	1.19838e-05	0.000153294	4.71285e-05	0.000122852	3.84021e-05	4.6408e-05	2.77792e-05	3.40476e-05	6.84019e-05	4.27488e-05	0.000331479	0.000152886	1.34125e-05	0.000157235	1.60339e-05	1.29382e-05	9.95958e-06	2.01464e-05	1.81205e-05	1.43105e-05	0.000106628	0.000131727	1.01467e-05	1.21563e-05	1.37733e-05	1.01391e-05	6.67352e-06
ELS-LRD-LPS	mean	0.000593327	3.71763e-05	0.000176833	0.0076181	0.00537104	0.000361607	8.98264e-05	0.000240681	5.6338e-05	0.00209015	0.000202834	0.0012597	0.0101993	0.00190646	0.00811179	0.0615236	0.00559011	0.0103365	0.0030434	1.99096e-05	1.01042e-05	4.05242e-05	0.0010122	0.000133524	0.000450156	0.000133088	0.000129417	2.40542e-05	2.40946e-05	0.000782455	0.000434942	0.00237675	0.00129837	1.62279e-05	0.000654762	4.20728e-05	1.43951e-05	2.43843e-05	0.000175634	0.000300589	2.36419e-05	0.000698359	0.000792307	9.95613e-05	5.92911e-05	1.51735e-05	1.50222e-05	4.36076e-05
	SD	4.13923e-05	1.8893e-05	2.5939e-05	0.000882956	0.00159114	0.000119474	3.70285e-05	9.67326e-05	2.30882e-05	0.000775041	6.64227e-05	0.000480949	0.00208888	0.000331482	0.00146434	0.00823588	0.000723677	0.00238461	0.00160342	1.66187e-05	1.58768e-05	8.3848e-06	0.000200555	3.73473e-05	0.000105428	3.16939e-05	5.92115e-05	2.4267e-05	2.50659e-05	0.000104587	7.89374e-05	0.000222495	0.000126634	1.53424e-05	0.000178293	6.66262e-06	1.05806e-05	1.33526e-05	1.55759e-05	4.48889e-05	9.57184e-06	7.27171e-05	0.000101538	1.03475e-05	8.87146e-06	1.06154e-05	1.26544e-05	5.78906e-06
[truncated: 13 more columns]
