# Supplementary material for: Early-life stress and dietary fatty acids impact the brain lipid/oxylipin profile into adulthood, basally and in response to LPS
Source: Front Immunol. 2022 Sep 5;13:967437. doi: 10.3389/fimmu.2022.967437 (PMC9484596; doi:10.3389/fimmu.2022.967437)
Supplement: Supplementary Table 4 — Raw values for oxylipin and upstream PUFA dataset per experimental group. [file Table_4.xlsx]

## Sheet: Sheet1
	Supplementary table S4. Mean and standard deviation for oxylipins. SD = standard deviation
	Experimental group	Mean, SD	10-HDHA	11(12)EET	11-HETE	12-HETE	12-KETE	13-HoDE	14(15)EET	14(S)-HDHA	15Deoxy PGJ2	15-HETE	15-KETE	17-HDHA	17-OH-DH-HETE	19(20)EpDPA	19,20-DiHDPA	4-HDHA	5-HETE	5-KETE	8(9)EET	8-HETE	9-HoDE	9-HoTrE	AA	AdA	ALA/GLA	ALA_2 (not fully specific)	DGLA	DHA	DPAn-3	DPAn-6	EPA	LA	PGD2	PGE2_2	PGF2a	PGJ2	TxB2	18-HEPE
	CTL-HRD-SAL (8)	Mean	0.000989148	0.112318	0.0458211	0.020164	0.00134646	0.0239072	0.128827	0.000972736	0.000495598	0.0286109	0.00618671	0.0013806	0.000875671	0.02847	0.00193116	0.00348646	0.00569144	0.00482722	0.0181683	0.00230746	0.0123977	0.000630192	0.18703	0.00566874	0.00621767	0.00103961	0.0021491	0.0776809	0.00110377	0.00316023	0.00573292	0.00926238	0.16307	0.0261181	0.0254828	0.00336019	0.0331959	3.80394e-05
		SD	0.000729603	0.0759473	0.0205952	0.0113522	0.000974408	0.00846262	0.0973795	0.000571071	0.000279639	0.0111206	0.00296419	0.000946253	0.00055643	0.0194269	0.00100572	0.00118332	0.00242759	0.00263793	0.0122382	0.001178	0.00335327	0.000306795	0.0482358	0.00205595	0.00246812	0.0003949	0.000768669	0.0230335	0.000487821	0.00143337	0.00139541	0.00305651	0.0556157	0.0121041	0.0118459	0.00117987	0.0117596	0
	ELS-HRD-SAL (7)	Mean	0.0015974	0.141648	0.0449245	0.0167211	0.001379	0.0325917	0.149149	0.00109552	0.000437778	0.0256846	0.00636975	0.000801952	0.000702877	0.0343153	0.00204738	0.0035578	0.0049793	0.0045791	0.024736	0.00288984	0.0188163	0.00171192	0.15888	0.00495656	0.00490363	0.000791991	0.00142803	0.0648139	0.000987054	0.00283537	0.00373315	0.00951882	0.138049	0.0292948	0.0257213	0.00265275	0.0306721	0.000150378
		SD	0.000905125	0.0646382	0.0154821	0.00643832	0.000716114	0.0173025	0.0754619	0.000617795	0.000256764	0.0066012	0.00360628	0.000711364	0.000508231	0.0175959	0.000750115	0.00118202	0.00158934	0.00192935	0.0120409	0.00161053	0.00999299	0.000926385	0.0467444	0.00165292	0.00181036	0.000287561	0.00029134	0.0181057	0.000164322	0.00138493	0.000661976	0.00428407	0.0502239	0.0104336	0.0132497	0.000798987	0.0101261	0.00029722
	CTL-LRD-SAL (8)	Mean	0.00141857	0.0723495	0.0547365	0.0287147	0.00177731	0.0304611	0.0844742	0.0013586	0.00049199	0.0339054	0.00684565	0.00179819	0.0012703	0.02176	0.00167627	0.00458124	0.00685906	0.00538552	0.0118097	0.00301352	0.0141675	0.00087512	0.206992	0.00683655	0.00730891	0.00112664	0.00272268	0.0964179	0.00149068	0.00293874	0.00735413	0.00954444	0.171611	0.0291045	0.029467	0.00309161	0.0342996	3.80394e-05
		SD	0.00069834	0.0836678	0.02444	0.0176338	0.00110489	0.00919782	0.0943666	0.000787621	0.000382471	0.0132666	0.00290163	0.000711664	0.000561302	0.0218236	0.000648422	0.00171846	0.00269791	0.00237069	0.0127235	0.00155255	0.00657475	0.000233285	0.053773	0.00274081	0.00140435	0.000288439	0.00107848	0.0341962	0.000601775	0.00144203	0.00231229	0.00281724	0.0501997	0.0169255	0.00975629	0.000908041	0.0121555	0
	ELS-LRD-SAL (8)	Mean	0.00177835	0.101471	0.0530892	0.0273597	0.00170007	0.031199	0.110774	0.00137732	0.000517796	0.0292469	0.00669066	0.00187559	0.000935518	0.0250382	0.00178861	0.00300123	0.0069152	0.00529559	0.0172487	0.00317498	0.0160402	0.000762878	0.19096	0.0063644	0.00559448	0.000903481	0.00205538	0.081367	0.00129603	0.00315414	0.00528638	0.00982913	0.163983	0.0292257	0.021519	0.00292017	0.028317	3.80394e-05
		SD	0.00114274	0.0761574	0.014507	0.0242533	0.00082932	0.0110647	0.075657	0.0008333	0.000260965	0.00827721	0.00256205	0.000717115	0.000876917	0.013925	0.000453098	0.00110625	0.00347395	0.00288004	0.0131982	0.00092029	0.00756871	0.000475728	0.0343247	0.00346113	0.0015316	0.000367655	0.000941118	0.0240345	0.000598651	0.00184619	0.00162398	0.00265954	0.0573743	0.0138674	0.00604954	0.00093882	0.00867886	0
	CTL-HRD-LPS (7)	Mean	0.00082829	0.103666	0.0505258	0.0136274	0.00121468	0.0598928	0.11226	0.00117181	0.000459113	0.027437	0.00435709	0.00143421	0.00122945	0.0336346	0.00259735	0.00385306	0.00486149	0.00357676	0.0169286	0.00234515	0.0389176	0.0011177	0.160913	0.00567214	0.00734486	0.000999122	0.00265521	0.0776256	0.00123095	0.00334324	0.00803344	0.011414	0.120656	0.0687312	0.0191414	0.00304625	0.0230168	0.00037067
		SD	0.000700355	0.101149	0.0245434	0.00910553	0.000943398	0.0758501	0.109293	0.000897199	0.000332839	0.014109	0.00166944	0.00107083	0.00102928	0.0334376	0.00141183	0.00219855	0.00213914	0.00185767	0.015877	0.00145668	0.0572652	0.000777694	0.0962179	0.0030331	0.00378441	0.000537736	0.00155358	0.038154	0.000633637	0.00173396	0.00447205	0.00573023	0.0596815	0.0236494	0.00806798	0.00211144	0.0123636	0.000693604
	ELS-HRD-LPS (9)	Mean	0.00109714	0.103031	0.05434	0.0158135	0.00125498	0.0280314	0.11753	0.000995698	0.000503879	0.0256003	0.00437512	0.00131592	0.00106661	0.0316282	0.00226567	0.00393829	0.00475296	0.00367826	0.0171073	0.00211044	0.0155909	0.000830571	0.129542	0.00490616	0.00688828	0.000921949	0.00227791	0.0664008	0.0011077	0.00286072	0.00880497	0.00960498	0.166464	0.114086	0.0228379	0.00277855	0.0231481	0.000519724
		SD	0.000632903	0.0934648	0.0151014	0.00651484	0.000626221	0.0117187	0.0999486	0.000619383	0.000143081	0.0105195	0.00223352	0.000629659	0.00048847	0.0250387	0.000731735	0.00183808	0.0021019	0.00189442	0.0158499	0.000729051	0.00677149	0.000340113	0.0414922	0.00210463	0.00247635	0.000394531	0.000864029	0.0243255	0.000458534	0.00103454	0.0031474	0.00307424	0.0750218	0.0593326	0.0139345	0.00108793	0.00827932	0.00036184
	CTL-LRD-LPS (8)	Mean	0.000755769	0.13368	0.0411415	0.0109656	0.000774839	0.0264284	0.174735	0.000716595	0.000491918	0.0224371	0.00367586	0.00108499	0.000877925	0.0455811	0.0024224	0.00328676	0.00378662	0.00309676	0.020106	0.00162578	0.0151244	0.000723883	0.130129	0.00425628	0.00697669	0.00100686	0.00211688	0.0623525	0.000794495	0.00209297	0.00827905	0.00852376	0.135201	0.0844936	0.0177236	0.00270747	0.0197383	0.000173511
		SD	0.000322719	0.0876157	0.0201364	0.00644716	0.00055494	0.0102224	0.128208	0.000427294	0.000272731	0.0152492	0.00147127	0.00078822	0.000659414	0.0305951	0.000974548	0.00110041	0.00104039	0.00119356	0.0133159	0.00075964	0.00599362	0.000489076	0.059908	0.00213202	0.00380101	0.00057158	0.000964815	0.0330068	0.000391972	0.000918016	0.00322537	0.00420173	0.0708436	0.043053	0.00792891	0.000790597	0.00867332	0.000211147
	ELS-LRD-LPS (8)	Mean	0.00153595	0.107717	0.0524405	0.021077	0.00136201	0.0354054	0.120166	0.00139906	0.000478728	0.0290294	0.00602826	0.00141063	0.0013187	0.0317177	0.00241692	0.00424366	0.00683653	0.0053338	0.0177225	0.00302192	0.0185635	0.00137963	0.151195	0.00558	0.00744847	0.00107501	0.00264864	0.0731207	0.00113748	0.00263278	0.0103482	0.0099301	0.136368	0.0808424	0.0188758	0.00236871	0.0251373	0.000758388
		SD	0.000890755	0.0862858	0.0245393	0.0173266	0.0014577	0.0137249	0.0909172	0.000837902	0.000296388	0.0127323	0.00258484	0.000989427	0.00106557	0.0229009	0.000732829	0.00117036	0.00329614	0.0025883	0.0127322	0.0017737	0.00679036	0.000855307	0.034357	0.00284242	0.00129281	0.000253576	0.000920897	0.0251253	0.000666378	0.00126824	0.00135889	0.00256016	0.055779	0.0294192	0.00536226	0.00037097	0.00993103	0.000710332
